# Supplementary material for: Comparative Analysis of Corneal Densitometry Changes Following Standard Versus Accelerated Corneal Cross-Linking Protocol
Source: Medicina (Kaunas). 2025 Oct 28;61(11):1928. doi: 10.3390/medicina61111928 (PMC12653996; doi:10.3390/medicina61111928)
Supplement: Supplementary file 1 [file medicina-61-01928-s001.zip]

Archive with 1 entries (1 files):
- medicina-3931727-supplementary.pdf
